# Supplementary material for: Differential Colonization and Succession of Microbial Communities in Rock and Soil Substrates on a Maritime Antarctic Glacier Forefield
Source: Front Microbiol. 2020 Feb 7;11:126. doi: 10.3389/fmicb.2020.00126 (PMC7018881; doi:10.3389/fmicb.2020.00126)
Supplement: Supplementary file 18 [file Table_2.xls]

## Sheet: Bacteria
Supplementary Table S2: Analysis of Operational Taxonomic Units (OTUs)
	PEAR summary			Reads Filtering											Chimera Filtering
SampleID	Assembled	Discarded	Unassembled	initial	qFiltered	lFiltered	forwardFiltered	reverseFiltered	final	qFilteredPercent	lFilteredPercent	forwardFilteredPercent	reverseFilteredPercent	finalPercent	chimeraCalls	unclearCalls	nonChimeraCalls	chimeraCallsPercent	unclearCallsPercent	nonChimeraCallsPercent
Rock1x10B	98159	0.000	1841	73350	6541	52	3719	3147	59891	8.9	0.1	5.1	4.3	81.7	197	412	59118	0.3	0.7	99.0
Rock1x11B	98929	0.001	1070	70919	6153	48	3523	2806	58389	8.7	0.1	5.0	4.0	82.3	1172	180	56858	2.0	0.3	97.7
Rock1x12B	98880	0.000	1120	69372	6627	58	3393	3121	56173	9.6	0.1	4.9	4.5	81.0	1327	1454	52987	2.4	2.6	95.0
Rock1x13B	98972	0.000	1028	64986	5567	48	3023	2859	53489	8.6	0.1	4.7	4.4	82.3	317	265	52826	0.6	0.5	98.9
Rock1x14B	98922	0.000	1078	70651	6037	57	3503	2994	58060	8.5	0.1	5.0	4.2	82.2	416	271	57306	0.7	0.5	98.8
Rock1x15B	99049	0.002	0.948	82400	6576	122	4466	3301	67935	8.0	0.1	5.4	4.0	82.4	1198	377	66226	1.8	0.6	97.7
Rock1x16B	98949	0.002	1049	64028	5659	70	3073	2624	52602	8.8	0.1	4.8	4.1	82.2	478	376	51669	0.9	0.7	98.4
Rock1x17B	98663	0.001	1336	71877	6171	55	3394	3081	59176	8.6	0.1	4.7	4.3	82.3	441	257	58346	0.7	0.4	98.8
Rock1x18B	98711	0.001	1288	68388	5922	65	3433	3046	55922	8.7	0.1	5.0	4.5	81.8	451	339	55006	0.8	0.6	98.6
Rock1x19B	98810	0.000	1190	68170	5908	68	3773	2918	55503	8.7	0.1	5.5	4.3	81.4	469	339	54529	0.8	0.6	98.5
Rock1x1B	98885	0.005	1110	81660	7247	86	3827	3383	67117	8.9	0.1	4.7	4.1	82.2	489	174	66394	0.7	0.3	99.0
Rock1x20B	98834	0.000	1166	75931	6874	99	3832	3331	61795	9.1	0.1	5.0	4.4	81.4	2988	1772	56590	4.9	2.9	92.2
Rock1x2B	98849	0.003	1149	70918	6223	50	3302	3161	58182	8.8	0.1	4.7	4.5	82.0	702	339	56929	1.2	0.6	98.2
Rock1x3B	97621	0.000	2379	77889	6655	41	3728	3382	64083	8.5	0.1	4.8	4.3	82.3	292	207	63425	0.5	0.3	99.2
Rock1x4B	99048	0.000	0.952	68062	5614	75	3479	2826	56068	8.2	0.1	5.1	4.2	82.4	343	255	55392	0.6	0.5	98.9
Rock1x5B	98947	0.000	1053	77072	6655	62	3150	3276	63929	8.6	0.1	4.1	4.3	82.9	562	231	62989	0.9	0.4	98.8
Rock1x6B	99023	0.003	0.974	75714	6227	65	3540	3247	62635	8.2	0.1	4.7	4.3	82.7	578	328	61543	0.9	0.5	98.5
Rock1x7B	98259	0.000	1741	79534	6937	61	3742	3222	65572	8.7	0.1	4.7	4.1	82.4	794	784	63744	1.2	1.2	97.6
Rock1x8B	99015	0.004	0.981	69131	5894	61	3252	2926	56998	8.5	0.1	4.7	4.2	82.4	168	233	56339	0.3	0.4	99.3
Rock1x9B	98896	0.001	1102	71861	6342	61	3400	3075	58983	8.8	0.1	4.7	4.3	82.1	543	634	57551	0.9	1.1	98.0
Rock2x10B	98713	0.002	1284	83474	7900	95	3587	3130	68762	9.5	0.1	4.3	3.7	82.4	8154	3142	54554	12.4	4.8	82.8
Rock2x11B	98909	0.000	1091	108206	10402	75	5253	4711	87765	9.6	0.1	4.9	4.4	81.1	7452	6604	68522	9.0	8.0	83.0
Rock2x12B	98917	0.001	1082	83554	8138	44	3726	3463	68183	9.7	0.1	4.5	4.1	81.6	2402	2125	63183	3.5	3.1	93.3
Rock2x13B	98900	0.000	1100	69576	6198	97	3381	2778	57122	8.9	0.1	4.9	4.0	82.1	1248	797	54798	2.2	1.4	96.4
Rock2x14B	99115	0.002	0.883	62511	5406	55	2875	2587	51588	8.6	0.1	4.6	4.1	82.5	927	594	49888	1.8	1.2	97.0
Rock2x15B	98744	0.001	1255	106644	10813	69	5127	4458	86177	10.1	0.1	4.8	4.2	80.8	3372	2284	79148	4.0	2.7	93.3
Rock2x16B	98793	0.001	1206	133936	14282	187	4744	5059	109664	10.7	0.1	3.5	3.8	81.9	8337	10468	78767	8.5	10.7	80.7
Rock2x17B	98914	0.002	1084	94231	9675	468	3610	3670	76808	10.3	0.5	3.8	3.9	81.5	5615	4224	63333	7.7	5.8	86.6
Rock2x18B	98339	0.002	1659	148443	15597	200	6937	5762	119947	10.5	0.1	4.7	3.9	80.8	11142	7499	84984	10.8	7.2	82.0
Rock2x19B	98803	0.001	1196	77754	7501	66	3823	3320	63044	9.6	0.1	4.9	4.3	81.1	1124	2154	59418	1.8	3.4	94.8
Rock2x1B	98527	0.001	1472	147201	15504	138	7299	6319	117941	10.5	0.1	5.0	4.3	80.1	6791	6413	100214	6.0	5.7	88.4
Rock2x20B	98707	0.001	1293	134249	14164	121	5744	5265	108955	10.6	0.1	4.3	3.9	81.2	7142	3974	91982	6.9	3.9	89.2
Rock2x2B	98318	0.000	1682	112115	10982	124	5263	4811	90935	9.8	0.1	4.7	4.3	81.1	13745	4013	67135	16.2	4.7	79.1
Rock2x3B	98695	0.001	1304	78365	6978	123	4095	3414	63755	8.9	0.2	5.2	4.4	81.4	1801	513	60645	2.9	0.8	96.3
Rock2x4B	98791	0.000	1209	127120	11904	117	4815	5113	105171	9.4	0.1	3.8	4.0	82.7	7098	1218	89900	7.2	1.2	91.5
Rock2x5B	99085	0.000	0.915	70942	6045	88	3215	3156	58438	8.5	0.1	4.5	4.4	82.4	365	242	57779	0.6	0.4	99.0
Rock2x6B	99131	0.000	0.869	63536	5262	46	3202	2685	52341	8.3	0.1	5.0	4.2	82.4	362	383	51532	0.7	0.7	98.6
Rock2x7B	98836	0.001	1162	77808	6757	125	4461	3309	63156	8.7	0.2	5.7	4.3	81.2	594	690	61735	0.9	1.1	98.0
Rock2x8B	98856	0.001	1143	96267	9455	70	4141	3728	78873	9.8	0.1	4.3	3.9	81.9	4740	3415	65654	6.4	4.6	89.0
Rock2x9B	98974	0.000	1026	68967	5895	39	3181	3063	56789	8.5	0.1	4.6	4.4	82.3	727	687	55101	1.3	1.2	97.5
Rock3x10B	98793	0.002	1205	60507	5192	93	3281	2507	49434	8.6	0.2	5.4	4.1	81.7	340	225	48800	0.7	0.5	98.9
Rock3x11B	98823	0.000	1177	90103	8849	117	3701	3312	74124	9.8	0.1	4.1	3.7	82.3	7823	2712	52981	12.3	4.3	83.4
Rock3x12B	98697	0.000	1303	118166	11849	163	4922	4574	96658	10.0	0.1	4.2	3.9	81.8	11514	3297	62144	15.0	4.3	80.8
Rock3x13B	98494	0.002	1504	83259	8222	165	4302	3660	66910	9.9	0.2	5.2	4.4	80.4	5004	3942	56756	7.6	6.0	86.4
Rock3x14B	98847	0.000	1153	66683	6301	82	3337	2908	54055	9.4	0.1	5.0	4.4	81.1	1654	2615	49338	3.1	4.9	92.0
Rock3x15B	98616	0.001	1383	90460	9077	88	4596	3850	72849	10.0	0.1	5.1	4.3	80.5	4590	3245	63932	6.4	4.5	89.1
Rock3x16B	98754	0.002	1244	105197	11043	71	3873	4229	85981	10.5	0.1	3.7	4.0	81.7	3675	9762	60127	5.0	13.3	81.7
Rock3x17B	98131	0.001	1868	99878	10650	114	5089	4139	79886	10.7	0.1	5.1	4.1	80.0	9403	1851	67691	11.9	2.3	85.7
Rock3x18B	99067	0.000	0.933	72729	6107	55	3304	2966	60297	8.4	0.1	4.5	4.1	82.9	712	562	58642	1.2	0.9	97.9
Rock3x19B	98614	0.001	1385	104125	11147	99	3884	3905	85090	10.7	0.1	3.7	3.8	81.7	3782	2275	69083	5.0	3.0	91.9
Rock3x1B	98812	0.002	1186	109546	11018	102	4532	4318	89576	10.1	0.1	4.1	3.9	81.8	5909	6548	74863	6.8	7.5	85.7
Rock3x20B	98822	0.001	1177	100999	10118	84	3986	3710	83101	10.0	0.1	3.9	3.7	82.3	9529	3528	65425	12.1	4.5	83.4
Rock3x2B	98818	0.000	1182	200210	20237	155	7933	7945	163940	10.1	0.1	4.0	4.0	81.9	11553	5842	135125	7.6	3.8	88.6
Rock3x3B	98667	0.002	1331	129870	13315	133	5044	4954	106424	10.3	0.1	3.9	3.8	81.9	5044	3782	72132	6.2	4.7	89.1
Rock3x4B	98731	0.001	1269	122803	13133	152	4444	4714	100360	10.7	0.1	3.6	3.8	81.7	12652	3664	63333	15.9	4.6	79.5
Rock3x5B	98874	0.001	1125	101381	10076	129	3806	3938	83432	9.9	0.1	3.8	3.9	82.3	5110	702	66442	7.1	1.0	92.0
Rock3x6B	98405	0.001	1594	92610	9769	136	5112	4158	73435	10.5	0.1	5.5	4.5	79.3	6042	4630	61466	8.4	6.4	85.2
Rock3x7B	98492	0.000	1507	303623	32616	269	11358	12099	247281	10.7	0.1	3.7	4.0	81.4	16045	7039	197015	7.3	3.2	89.5
Rock3x8B	98611	0.003	1386	122201	12875	95	5943	5149	98139	10.5	0.1	4.9	4.2	80.3	9541	4189	79263	10.3	4.5	85.2
Rock3x9B	98735	0.001	1264	112748	11807	195	4563	4229	91954	10.5	0.2	4.0	3.8	81.6	7518	4066	72976	8.9	4.8	86.3
Soil1x10B	98848	0.001	1151	117898	12027	76	4806	4706	96283	10.2	0.1	4.1	4.0	81.7	7454	4225	79437	8.2	4.6	87.2
Soil1x11B	98871	0.002	1127	98994	9200	78	4169	3846	81701	9.3	0.1	4.2	3.9	82.5	8154	3596	64426	10.7	4.7	84.6
Soil1x12B	98769	0.000	1231	115497	12018	84	4055	4357	94983	10.4	0.1	3.5	3.8	82.2	7794	3936	77401	8.7	4.4	86.8
Soil1x13B	98679	0.000	1321	118290	12514	130	4556	4867	96223	10.6	0.1	3.9	4.1	81.3	8385	3209	77317	9.4	3.6	87.0
Soil1x14B	98719	0.000	1281	80254	8198	110	3044	2852	66050	10.2	0.1	3.8	3.6	82.3	5773	2093	53193	9.5	3.4	87.1
Soil1x15B	98495	0.001	1503	142316	14575	193	7693	5840	114015	10.2	0.1	5.4	4.1	80.1	9850	4889	85747	9.8	4.9	85.3
Soil1x16B	98846	0.000	1154	67921	6625	62	2470	2470	56294	9.8	0.1	3.6	3.6	82.9	5233	1563	44540	10.2	3.0	86.8
Soil1x17B	98854	0.001	1145	71234	7311	103	2706	2614	58500	10.3	0.1	3.8	3.7	82.1	5948	1699	47995	10.7	3.1	86.3
Soil1x18B	98936	0.003	1061	65203	5999	89	2361	2474	54280	9.2	0.1	3.6	3.8	83.2	5484	3064	41818	10.9	6.1	83.0
Soil1x19B	98865	0.001	1134	78134	7336	176	2687	2820	65115	9.4	0.2	3.4	3.6	83.3	6823	2967	46384	12.1	5.3	82.6
Soil1x1B	98668	0.000	1331	235977	24520	217	9692	9149	192399	10.4	0.1	4.1	3.9	81.5	14559	7935	149338	8.5	4.6	86.9
Soil1x20B	98637	0.001	1362	117851	11905	131	5067	4381	96367	10.1	0.1	4.3	3.7	81.8	8265	3666	76061	9.4	4.2	86.4
Soil1x2B	98452	0.002	1546	122654	13328	129	5416	4614	99167	10.9	0.1	4.4	3.8	80.9	7619	4385	78001	8.5	4.9	86.7
Soil1x3B	98653	0.001	1346	104541	11341	306	4338	4082	84474	10.8	0.3	4.1	3.9	80.8	5464	3513	67341	7.2	4.6	88.2
Soil1x4B	99022	0.000	0.978	66146	5755	98	3041	2456	54796	8.7	0.1	4.6	3.7	82.8	2146	750	51435	3.9	1.4	94.7
Soil1x5B	98725	0.000	1275	67987	6325	45	3189	2786	55642	9.3	0.1	4.7	4.1	81.8	2568	1096	51286	4.7	2.0	93.3
Soil1x6B	98929	0.000	1071	63084	6107	37	2766	2534	51640	9.7	0.1	4.4	4.0	81.9	473	681	50004	0.9	1.3	97.7
Soil1x7B	98814	0.001	1185	101891	10502	94	4242	3645	83408	10.3	0.1	4.2	3.6	81.9	7425	1820	63896	10.2	2.5	87.4
Soil1x8B	98667	0.001	1332	105916	11176	81	3998	4216	86445	10.6	0.1	3.8	4.0	81.6	6708	3272	68997	8.5	4.1	87.4
Soil1x9B	98863	0.000	1137	65574	6178	97	3095	2670	53534	9.4	0.1	4.7	4.1	81.6	747	539	51838	1.4	1.0	97.6
Soil2x10B	98896	0.002	1102	115649	11262	122	3997	4051	96217	9.7	0.1	3.5	3.5	83.2	10831	3874	65636	13.5	4.8	81.7
Soil2x11B	98842	0.000	1158	125267	12546	96	4152	4532	103941	10.0	0.1	3.3	3.6	83.0	10821	2184	77178	12.0	2.4	85.6
Soil2x12B	98551	0.001	1449	112122	12292	119	4002	4007	91702	11.0	0.1	3.6	3.6	81.8	7080	2026	72575	8.7	2.5	88.9
Soil2x13B	98832	0.001	1167	135381	13529	150	4938	4782	111982	10.0	0.1	3.6	3.5	82.7	10686	3132	81993	11.2	3.3	85.6
Soil2x14B	98751	0.003	1246	112551	11502	107	4202	3928	92812	10.2	0.1	3.7	3.5	82.5	7601	3172	67723	9.7	4.0	86.3
Soil2x15B	98516	0.000	1484	115674	12509	145	4468	4444	94108	10.8	0.1	3.9	3.8	81.4	10503	2315	74140	12.1	2.7	85.3
Soil2x16B	98835	0.001	1165	156469	15524	264	5514	5637	129530	9.9	0.2	3.5	3.6	82.8	16362	5027	96115	13.9	4.3	81.8
Soil2x17B	98551	0.002	1447	122954	12883	316	4877	4444	100434	10.5	0.3	4.0	3.6	81.7	9282	2920	73990	10.8	3.4	85.8
Soil2x18B	98994	0.001	1005	105876	10250	90	3700	3683	88153	9.7	0.1	3.5	3.5	83.3	6926	2318	61928	9.7	3.3	87.0
Soil2x19B	98882	0.000	1118	115206	10574	103	4021	4164	96344	9.2	0.1	3.5	3.6	83.6	9877	3783	64349	12.7	4.8	82.5
Soil2x1B	98753	0.002	1244	128101	12690	152	4735	4697	105827	9.9	0.1	3.7	3.7	82.6	10404	2092	80954	11.1	2.2	86.6
Soil2x20B	98543	0.002	1455	97342	10448	86	3665	3569	79574	10.7	0.1	3.8	3.7	81.7	8285	2015	57358	12.2	3.0	84.8
Soil2x2B	98894	0.000	1106	122443	11736	144	4601	4418	101544	9.6	0.1	3.8	3.6	82.9	9685	2646	72973	11.4	3.1	85.5
Soil2x3B	99073	0.000	0.927	121321	11338	109	3987	4192	101695	9.3	0.1	3.3	3.5	83.8	9041	2625	70099	11.1	3.2	85.7
Soil2x4B	98648	0.001	1351	115949	11601	113	4816	4123	95296	10.0	0.1	4.2	3.6	82.2	8711	1657	74317	10.3	2.0	87.8
Soil2x5B	98722	0.002	1276	113749	12051	170	4265	4395	92868	10.6	0.1	3.7	3.9	81.6	8330	2613	72252	10.0	3.1	86.8
Soil2x6B	98807	0.000	1193	113833	11655	130	4542	4083	93423	10.2	0.1	4.0	3.6	82.1	10423	3362	65748	13.1	4.2	82.7
Soil2x7B	98879	0.000	1121	140193	13772	124	4712	5266	116319	9.8	0.1	3.4	3.8	83.0	11241	4336	74056	12.5	4.8	82.6
Soil2x8B	98810	0.000	1190	115871	11096	131	4143	4277	96224	9.6	0.1	3.6	3.7	83.0	10977	3301	63803	14.1	4.2	81.7
Soil2x9B	99089	0.000	0.911	69143	5700	40	3360	2712	57331	8.2	0.1	4.9	3.9	82.9	644	284	56320	1.1	0.5	98.4
Soil3x10B	98655	0.001	1344	122195	13139	62	4261	4309	100424	10.8	0.1	3.5	3.5	82.2	8215	1173	81010	9.1	1.3	89.6
Soil3x11B	98540	0.001	1459	118773	12194	100	4789	4386	97304	10.3	0.1	4.0	3.7	81.9	11332	1700	72260	13.3	2.0	84.7
Soil3x12B	98576	0.000	1424	108889	12018	68	3708	4127	88968	11.0	0.1	3.4	3.8	81.7	8618	1650	68088	11.0	2.1	86.9
Soil3x13B	98638	0.001	1361	87504	9442	92	3240	3310	71420	10.8	0.1	3.7	3.8	81.6	6895	1802	53890	11.0	2.9	86.1
Soil3x14B	98386	0.000	1614	116803	12760	169	5040	3944	94890	10.9	0.1	4.3	3.4	81.2	8446	1439	72672	10.2	1.7	88.0
Soil3x15B	98487	0.001	1512	96703	10555	103	3402	3534	79109	10.9	0.1	3.5	3.7	81.8	7065	1337	55989	11.0	2.1	87.0
Soil3x16B	98658	0.001	1341	110014	11725	100	4000	4083	90106	10.7	0.1	3.6	3.7	81.9	8432	1375	64731	11.3	1.8	86.8
Soil3x17B	98507	0.000	1493	120099	12555	100	4968	4465	98011	10.5	0.1	4.1	3.7	81.6	8992	2626	75333	10.3	3.0	86.6
Soil3x18B	98930	0.000	1070	98256	9270	76	3454	3698	81758	9.4	0.1	3.5	3.8	83.2	12330	1641	52785	18.5	2.5	79.1
Soil3x19B	98743	0.000	1257	103525	10478	99	3758	3649	85541	10.1	0.1	3.6	3.5	82.6	7468	942	61029	10.8	1.4	87.9
Soil3x1B	98489	0.000	1511	108555	11746	112	4019	3811	88867	10.8	0.1	3.7	3.5	81.9	8184	2224	64466	10.9	3.0	86.1
Soil3x20B	98892	0.000	1108	103334	10036	75	3502	3833	85888	9.7	0.1	3.4	3.7	83.1	8973	2295	60548	12.5	3.2	84.3
Soil3x2B	98825	0.000	1175	105918	9842	109	3787	3794	88386	9.3	0.1	3.6	3.6	83.4	7094	876	63197	10.0	1.2	88.8
Soil3x3B	98857	0.000	1143	118955	11408	81	4320	4181	98965	9.6	0.1	3.6	3.5	83.2	7709	1547	76971	8.9	1.8	89.3
Soil3x4B	98794	0.000	1206	99391	10098	87	3440	3681	82085	10.2	0.1	3.5	3.7	82.6	6756	2331	58459	10.0	3.5	86.5
Soil3x5B	98715	0.000	1285	114082	12152	77	3770	4474	93609	10.7	0.1	3.3	3.9	82.1	8592	2099	71615	10.4	2.6	87.0
Soil3x6B	98628	0.000	1372	125731	13631	89	4446	4527	103038	10.8	0.1	3.5	3.6	82.0	10783	3082	72278	12.5	3.6	83.9
Soil3x7B	98812	0.000	1188	117510	11972	96	3941	4053	97448	10.2	0.1	3.4	3.4	82.9	10046	2663	70391	12.1	3.2	84.7
Soil3x8B	98586	0.001	1413	135345	14713	135	4670	5074	110753	10.9	0.1	3.5	3.7	81.8	8039	1418	85015	8.5	1.5	90.0
Soil3x9B	98670	0.001	1330	138705	14716	126	5325	4981	113557	10.6	0.1	3.8	3.6	81.9	9218	1614	84117	9.7	1.7	88.6
Analysis of Amplicon Sequence Variants (ASVs)
sample	cutadapt.pairs_in	cutadapt.read1_match	cutadapt.read2_match	cutadapt.pairs_passed	filter.input	filter.filtered	infer.forward_derep_sum	infer.reverse_derep_sum	infer.forward_denoised	infer.reverse_denoised	infer.merged	infer.tabled	chimera.input_reads	chimera.nonchimera_reads	chimera.input_variants	chimera.nonchimera_variants
Rock1x10B	74726	71778	71031	69684	69684	51019	51019	51019	51019	51019	50740	50740	50740	50696	111	109
Rock1x11B	71687	69090	68412	67192	67192	49347	49347	49347	49347	49347	49059	49059	49059	48547	93	91
Rock1x12B	70158	67705	67071	65772	65772	47913	47913	47913	47913	47913	46980	46980	46980	46911	219	216
Rock1x13B	65661	63571	62882	61834	61834	46039	46039	46039	46039	46039	45800	45800	45800	45800	68	68
Rock1x14B	71421	68696	67957	66747	66747	49783	49783	49783	49783	49783	49490	49490	49490	49490	69	69
Rock1x15B	83191	79645	78989	77544	77544	57954	57954	57954	57954	57954	57586	57586	57586	57586	72	72
Rock1x16B	64708	62375	61840	60720	60720	44668	44668	44668	44668	44668	44262	44262	44262	44262	125	125
Rock1x17B	72851	70392	69739	68505	68505	50487	50487	50487	50487	50487	50212	50212	50212	49965	85	83
Rock1x18B	69281	66611	65843	64718	64718	48123	48123	48123	48123	48123	47801	47801	47801	47700	104	102
Rock1x19B	68991	66059	65404	64139	64139	47219	47219	47219	47219	47219	46772	46772	46772	46770	115	114
Rock1x1B	82581	79544	78847	77396	77396	57226	57226	57226	57226	57226	56867	56867	56867	56793	91	90
Rock1x20B	76827	73892	73182	71845	71845	52621	52621	52621	52621	52621	52201	52201	52201	52201	197	197
Rock1x2B	71744	69239	68625	67328	67328	49327	49327	49327	49327	49327	48588	48588	48588	48557	114	113
Rock1x3B	79787	76967	76127	74809	74809	54718	54718	54718	54718	54718	54442	54442	54442	54340	74	72
Rock1x4B	68716	66116	65617	64433	64433	48318	48318	48318	48318	48318	48084	48084	48084	48084	86	86
Rock1x5B	77892	75382	74645	73378	73378	54378	54378	54378	54378	54378	54054	54054	54054	54054	96	96
Rock1x6B	76461	74013	73298	72074	72074	53895	53895	53895	53895	53895	53328	53328	53328	53234	69	68
Rock1x7B	80943	77975	77272	75926	75926	55800	55800	55800	55800	55800	55478	55478	55478	55214	113	110
Rock1x8B	69819	67438	66785	65615	65615	48864	48864	48864	48864	48864	48616	48616	48616	48554	84	83
Rock1x9B	72663	70132	69526	68162	68162	50137	50137	50137	50137	50137	49708	49708	49708	49600	147	144
Rock2x10B	84562	81438	80664	79427	79427	57732	57732	57732	57732	57732	55178	55178	55178	54662	374	367
Rock2x11B	109400	105615	104825	102772	102772	74738	74738	74738	74738	74738	71977	71977	71977	71654	316	303
Rock2x12B	84469	81679	80884	79380	79380	57424	57424	57424	57424	57424	55952	55952	55952	55888	357	356
Rock2x13B	70350	67626	67136	65856	65856	48346	48346	48346	48346	48346	47142	47142	47142	47142	188	188
Rock2x14B	63069	60903	60382	59295	59295	43766	43766	43766	43766	43766	43148	43148	43148	43148	242	242
Rock2x15B	108000	104215	103270	101377	101377	72819	72819	72819	72819	72819	71105	71105	71105	70909	388	386
Rock2x16B	135573	131624	130386	128445	128445	92496	92496	92496	92496	92496	88989	88989	88989	84589	342	239
Rock2x17B	95266	91841	90973	89559	89559	64182	64182	64182	64182	64182	62365	62365	62365	61692	251	236
Rock2x18B	150951	144808	143318	141001	141001	100145	100145	100145	100145	100145	93739	93739	93739	86930	439	272
Rock2x19B	78696	75902	75172	73738	73738	53516	53516	53516	53516	53516	52416	52416	52416	52347	207	205
Rock2x1B	149402	143671	142211	139506	139506	98787	98787	98787	98787	98787	95610	95610	95610	94590	362	348
Rock2x20B	136008	131170	129596	127581	127581	90632	90632	90632	90632	90632	86555	86555	86555	86349	489	480
Rock2x2B	114033	109947	108930	106900	106900	77483	77483	77483	77483	77483	74447	74447	74447	73054	286	253
Rock2x3B	79401	76131	75413	73963	73963	54073	54073	54073	54073	54073	53500	53500	53500	53431	183	178
Rock2x4B	128676	124452	123323	121562	121562	88453	88453	88453	88453	88453	84714	84714	84714	82879	465	411
Rock2x5B	71597	69157	68455	67278	67278	49670	49670	49670	49670	49670	49407	49407	49407	49407	71	71
Rock2x6B	64093	61859	61345	60182	60182	44941	44941	44941	44941	44941	44725	44725	44725	44686	110	109
Rock2x7B	78724	74998	74346	72914	72914	54109	54109	54109	54109	54109	53719	53719	53719	53719	96	96
Rock2x8B	97381	94086	93425	91751	91751	65644	65644	65644	65644	65644	61130	61130	61130	59578	380	341
Rock2x9B	69682	67352	66598	65397	65397	48604	48604	48604	48604	48604	48234	48234	48234	48147	124	122
Rock3x10B	61246	58524	57935	56836	56836	41953	41953	41953	41953	41953	41632	41632	41632	41553	81	80
Rock3x11B	91176	87894	87185	85875	85875	61675	61675	61675	61675	61675	56826	56826	56826	53040	296	191
Rock3x12B	119726	115417	114282	112537	112537	81509	81509	81509	81509	81509	71519	71519	71519	65083	474	365
Rock3x13B	84532	81130	80311	78781	78781	56939	56939	56939	56939	56939	54586	54586	54586	54552	433	432
Rock3x14B	67461	65068	64495	63244	63244	46123	46123	46123	46123	46123	44942	44942	44942	44827	309	306
Rock3x15B	91730	88286	87291	85680	85680	61613	61613	61613	61613	61613	60145	60145	60145	60145	229	229
Rock3x16B	106524	103417	102320	100753	100753	72233	72233	72233	72233	72233	64191	64191	64191	59576	379	262
Rock3x17B	101780	97709	96700	94873	94873	66778	66778	66778	66778	66778	65424	65424	65424	65405	265	262
Rock3x18B	73414	71018	70311	69074	69074	51466	51466	51466	51466	51466	50263	50263	50263	50212	118	117
Rock3x19B	105588	102282	101274	99805	99805	70675	70675	70675	70675	70675	66752	66752	66752	62492	313	177
Rock3x1B	110863	107219	106181	104416	104416	75576	75576	75576	75576	75576	71801	71801	71801	71245	287	277
Rock3x20B	102203	98874	98004	96476	96476	69900	69900	69900	69900	69900	66136	66136	66136	65677	430	419
Rock3x2B	202604	196177	194166	190935	190935	136281	136281	136281	136281	136281	123902	123902	123902	122893	1004	983
Rock3x3B	131625	127323	126152	124174	124174	87667	87667	87667	87667	87667	75282	75282	75282	70243	710	567
Rock3x4B	124382	120671	119276	117505	117505	83658	83658	83658	83658	83658	74352	74352	74352	69348	517	387
Rock3x5B	102536	99262	98216	96757	96757	70539	70539	70539	70539	70539	66297	66297	66297	62548	342	240
Rock3x6B	94111	89988	89065	87289	87289	62557	62557	62557	62557	62557	61104	61104	61104	61099	280	279
Rock3x7B	308271	298564	294910	290602	290602	206480	206480	206480	206480	206480	193188	193188	193188	184853	843	614
Rock3x8B	123922	119350	118287	116027	116027	82288	82288	82288	82288	82288	78898	78898	78898	76662	385	366
Rock3x9B	114192	110122	109026	107403	107403	76403	76403	76403	76403	76403	63753	63753	63753	62563	1081	1063
Soil1x10B	119272	115419	114345	112440	112440	79116	79116	79116	79116	79116	72367	72367	72367	71706	922	913
Soil1x11B	100124	96735	95884	94260	94260	68613	68613	68613	68613	68613	60149	60149	60149	59712	1000	983
Soil1x12B	116937	113524	112429	110775	110775	79613	79613	79613	79613	79613	69593	69593	69593	69214	1182	1173
Soil1x13B	119874	115859	114415	112642	112642	80578	80578	80578	80578	80578	71028	71028	71028	70471	1255	1236
Soil1x14B	81295	78470	77618	76635	76635	55489	55489	55489	55489	55489	47002	47002	47002	46702	974	960
Soil1x15B	144490	136978	135250	133138	133138	95352	95352	95352	95352	95352	83271	83271	83271	82329	1257	1227
Soil1x16B	68714	66463	65709	64900	64900	47118	47118	47118	47118	47118	41420	41420	41420	41169	704	695
Soil1x17B	72060	69543	68868	67922	67922	49397	49397	49397	49397	49397	42217	42217	42217	42013	909	901
Soil1x18B	65904	63729	63004	62192	62192	46444	46444	46444	46444	46444	41628	41628	41628	40086	509	488
Soil1x19B	79031	76311	75534	74655	74655	55224	55224	55224	55224	55224	48301	48301	48301	46178	574	530
Soil1x1B	239162	230999	228738	225140	225140	160557	160557	160557	160557	160557	146895	146895	146895	144685	1325	1279
Soil1x20B	119479	114631	113367	111899	111899	80402	80402	80402	80402	80402	71791	71791	71791	71380	913	898
Soil1x2B	124582	119933	118759	116803	116803	82506	82506	82506	82506	82506	74120	74120	74120	73389	984	962
Soil1x3B	105968	102128	101164	99505	99505	70494	70494	70494	70494	70494	62518	62518	62518	61945	789	774
Soil1x4B	66799	64571	64111	63068	63068	46404	46404	46404	46404	46404	45301	45301	45301	45215	366	363
Soil1x5B	68865	66379	65765	64599	64599	46849	46849	46849	46849	46849	45060	45060	45060	44950	441	437
Soil1x6B	63767	61762	61316	60237	60237	44016	44016	44016	44016	44016	42973	42973	42973	42901	197	195
Soil1x7B	103114	99567	98840	97243	97243	69183	69183	69183	69183	69183	61163	61163	61163	60404	696	676
Soil1x8B	107347	103954	102925	101312	101312	71079	71079	71079	71079	71079	63473	63473	63473	62373	846	829
Soil1x9B	66328	63812	63348	62188	62188	45362	45362	45362	45362	45362	44173	44173	44173	44173	276	276
Soil2x10B	116940	113280	112140	110717	110717	79911	79911	79911	79911	79911	65564	65564	65564	64702	1079	1052
Soil2x11B	126735	123048	121808	120291	120291	87762	87762	87762	87762	87762	75165	75165	75165	74214	1183	1155
Soil2x12B	113771	110111	108859	107449	107449	77296	77296	77296	77296	77296	64120	64120	64120	63965	1066	1056
Soil2x13B	136981	132546	131321	129581	129581	93795	93795	93795	93795	93795	78150	78150	78150	77618	1484	1459
Soil2x14B	113974	110273	109247	107691	107691	77199	77199	77199	77199	77199	61937	61937	61937	61552	1216	1198
Soil2x15B	117417	113279	111998	110380	110380	78816	78816	78816	78816	78816	64290	64290	64290	63970	1393	1379
Soil2x16B	158314	153347	151927	149870	149870	108737	108737	108737	108737	108737	95184	95184	95184	94392	1403	1381
Soil2x17B	124762	120041	118773	117151	117151	84309	84309	84309	84309	84309	69541	69541	69541	69229	1412	1394
Soil2x18B	106952	103700	102854	101462	101462	74229	74229	74229	74229	74229	61795	61795	61795	61266	950	926
Soil2x19B	116509	112964	111688	110323	110323	80464	80464	80464	80464	80464	66720	66720	66720	65780	903	872
Soil2x1B	129718	125382	124026	122374	122374	88569	88569	88569	88569	88569	75239	75239	75239	74759	1381	1366
Soil2x20B	98781	95463	94457	93139	93139	65991	65991	65991	65991	65991	52775	52775	52775	52431	1100	1085
Soil2x2B	123812	119682	118601	117064	117064	85676	85676	85676	85676	85676	72965	72965	72965	71977	1053	1018
Soil2x3B	122456	119003	117918	116438	116438	84716	84716	84716	84716	84716	71833	71833	71833	71239	1087	1059
Soil2x4B	117538	113063	111788	110340	110340	80071	80071	80071	80071	80071	67395	67395	67395	66670	1287	1268
Soil2x5B	115221	111297	109971	108394	108394	77451	77451	77451	77451	77451	64745	64745	64745	64428	1213	1201
Soil2x6B	115208	111062	109887	108317	108317	77919	77919	77919	77919	77919	64271	64271	64271	64012	1072	1063
Soil2x7B	141782	137755	136199	134419	134419	96948	96948	96948	96948	96948	78441	78441	78441	76715	1057	1000
Soil2x8B	117267	113536	112314	110818	110818	80033	80033	80033	80033	80033	65982	65982	65982	65315	1103	1076
Soil2x9B	69779	67252	66768	65625	65625	48791	48791	48791	48791	48791	48422	48422	48422	48422	72	72
Soil3x10B	123861	120126	118940	117269	117269	82377	82377	82377	82377	82377	65818	65818	65818	65335	1243	1224
Soil3x11B	120533	116193	114875	113239	113239	81009	81009	81009	81009	81009	65438	65438	65438	64930	1253	1235
Soil3x12B	110462	107389	106225	104710	104710	73776	73776	73776	73776	73776	56822	56822	56822	56165	1258	1239
Soil3x13B	88712	85898	84987	83793	83793	59460	59460	59460	59460	59460	44259	44259	44259	44122	1015	1008
Soil3x14B	118719	113890	112858	111229	111229	78418	78418	78418	78418	78418	59614	59614	59614	59383	1266	1254
Soil3x15B	98189	95191	94194	92915	92915	65445	65445	65445	65445	65445	47358	47358	47358	47157	1154	1138
Soil3x16B	111510	108035	106853	105386	105386	75134	75134	75134	75134	75134	57439	57439	57439	57222	1286	1271
Soil3x17B	121919	117427	115994	114328	114328	82716	82716	82716	82716	82716	65593	65593	65593	65164	1473	1459
Soil3x18B	99319	96378	95438	94082	94082	68852	68852	68852	68852	68852	56493	56493	56493	55556	853	827
Soil3x19B	104843	101650	100784	99327	99327	71408	71408	71408	71408	71408	57273	57273	57273	56909	1067	1055
Soil3x1B	110220	106618	105387	103949	103949	74456	74456	74456	74456	74456	57478	57478	57478	56628	1229	1180
Soil3x20B	104492	101523	100398	99024	99024	71207	71207	71207	71207	71207	56755	56755	56755	56131	1089	1065
Soil3x2B	107177	103839	102895	101437	101437	73708	73708	73708	73708	73708	61049	61049	61049	59556	991	943
Soil3x3B	120330	116534	115525	113852	113852	83154	83154	83154	83154	83154	68290	68290	68290	67423	1128	1102
Soil3x4B	100604	97789	96756	95470	95470	68639	68639	68639	68639	68639	54502	54502	54502	54136	1049	1033
Soil3x5B	115567	112332	111075	109512	109512	78313	78313	78313	78313	78313	62371	62371	62371	62041	1211	1192
Soil3x6B	127480	123667	122337	120617	120617	86666	86666	86666	86666	86666	71848	71848	71848	70457	1119	1083
Soil3x7B	118923	115560	114587	112942	112942	80127	80127	80127	80127	80127	64054	64054	64054	63348	1188	1159
Soil3x8B	137286	133355	131939	130085	130085	91992	91992	91992	91992	91992	72188	72188	72188	71537	1551	1525
Soil3x9B	140575	135871	134648	132683	132683	94092	94092	94092	94092	94092	74315	74315	74315	73226	1458	1422
				.

## Sheet: Algae
Analysis of Operational Taxonomic Units (OTUs)
	PEAR summary			Reads Filtering											Chimera Filtering
ID	Assembled	Discarded	Unassembled	initial	qFiltered	lFiltered	forwardFiltered	reverseFiltered	final	qFilteredPercent	lFilteredPercent	forwardFilteredPercent	reverseFilteredPercent	finalPercent	chimeraCalls	unclearCalls	nonChimeraCalls	chimeraCallsPercent	unclearCallsPercent	nonChimeraCallsPercent
Rock2x10A	99452	0.010	0.538	90047	942	64	2849	2492	83700	1.0	0.1	3.2	2.8	93.0	1997	4302	73897	2.5	5.4	92.1
Rock2x11A	98434	0.097	1469	104862	1124	582	3594	2764	96798	1.1	0.6	3.4	2.6	92.3	1340	1014	93028	1.4	1.1	97.5
Rock2x12A	96232	0.355	3414	113406	1302	1793	4057	3270	102984	1.1	1.6	3.6	2.9	90.8	4831	7921	83985	5.0	8.2	86.8
Rock2x13A	99224	0.032	0.744	134420	1286	833	3701	3237	125363	1.0	0.6	2.8	2.4	93.3	5929	8209	102067	5.1	7.1	87.8
Rock2x14A	98993	0.237	0.771	106719	1048	801	3216	2928	98726	1.0	0.8	3.0	2.7	92.5	4077	5704	85459	4.3	6.0	89.7
Rock2x15A	98439	0.147	1414	100185	1138	653	4121	2901	91372	1.1	0.7	4.1	2.9	91.2	2411	3227	82640	2.7	3.7	93.6
Rock2x16A	99313	0.014	0.672	104447	1011	183	3509	2593	97151	1.0	0.2	3.4	2.5	93.0	3052	4490	83413	3.4	4.9	91.7
Rock2x17A	99434	0.011	0.555	103821	1085	249	3471	2444	96572	1.0	0.2	3.3	2.4	93.0	449	686	93632	0.5	0.7	98.8
Rock2x18A	99287	0.024	0.689	120942	1412	971	4534	2831	111194	1.2	0.8	3.7	2.3	91.9	3498	4191	97691	3.3	4.0	92.7
Rock2x19A	99436	0.043	0.520	86988	780	133	2749	2503	80823	0.9	0.2	3.2	2.9	92.9	456	163	79737	0.6	0.2	99.2
Rock2x2A	99626	0.029	0.346	94184	860	104	2618	2183	88419	0.9	0.1	2.8	2.3	93.9	1684	171	85112	1.9	0.2	97.9
Rock2x4A	99426	0.011	0.563	99281	796	33	2621	2329	93502	0.8	0.0	2.6	2.3	94.2	12746	814	77154	14.1	0.9	85.1
Rock2x5A	99387	0.025	0.587	98463	898	226	2806	2495	92038	0.9	0.2	2.8	2.5	93.5	4002	6507	74688	4.7	7.6	87.7
Rock2x6A	99563	0.006	0.431	97466	922	161	2665	2476	91242	0.9	0.2	2.7	2.5	93.6	4106	6815	71654	5.0	8.3	86.8
Rock2x7A	98859	0.056	1085	118404	1240	2307	3182	2894	108781	1.0	1.9	2.7	2.4	91.9	5462	7357	87404	5.4	7.3	87.2
Rock2x8A	99659	0.003	0.338	115662	1312	35	4407	2745	107163	1.1	0.0	3.8	2.4	92.7	5526	77556	21051	5.3	74.5	20.2
Rock2x9A	98000	0.091	1909	97158	837	459	2576	2592	90694	0.9	0.5	2.7	2.7	93.3	4740	6204	74576	5.5	7.3	87.2
Rock3x10A	99249	0.005	0.746	98749	1009	223	3403	5760	88354	1.0	0.2	3.4	5.8	89.5	4077	6090	71288	5.0	7.5	87.5
Rock3x11A	99465	0.017	0.518	117589	1115	119	3651	3024	109680	0.9	0.1	3.1	2.6	93.3	2821	22777	81297	2.6	21.3	76.1
Rock3x12A	99114	0.026	0.860	91628	1155	393	3140	2190	84750	1.3	0.4	3.4	2.4	92.5	759	1867	79666	0.9	2.3	96.8
Rock3x13A	98867	0.068	1066	96392	922	636	3059	2579	89196	1.0	0.7	3.2	2.7	92.5	3261	4713	77209	3.8	5.5	90.6
Rock3x14A	99100	0.118	0.782	101474	1034	740	3381	2823	93496	1.0	0.7	3.3	2.8	92.1	3274	4533	82883	3.6	5.0	91.4
Rock3x15A	99469	0.010	0.520	105128	907	391	3016	2476	98338	0.9	0.4	2.9	2.4	93.5	4304	5672	82009	4.7	6.2	89.2
Rock3x16A	99617	0.010	0.374	81848	751	42	2397	1862	76796	0.9	0.1	2.9	2.3	93.8	1409	1206	70257	1.9	1.7	96.4
Rock3x17A	99088	0.018	0.894	88742	994	279	3075	2216	82178	1.1	0.3	3.5	2.5	92.6	1824	2386	75327	2.3	3.0	94.7
Rock3x18A	99171	0.039	0.790	94676	903	358	3240	2379	87796	1.0	0.4	3.4	2.5	92.7	3346	4278	76994	4.0	5.1	91.0
Rock3x19A	99649	0.007	0.344	85694	747	19	2372	2273	80283	0.9	0.0	2.8	2.7	93.7	566	2000	76814	0.7	2.5	96.8
Rock3x1A	99364	0.014	0.622	93638	931	80	2991	2447	87189	1.0	0.1	3.2	2.6	93.1	1149	16655	67615	1.3	19.5	79.2
Rock3x20A	99522	0.000	0.478	102954	891	163	3004	2735	96161	0.9	0.2	2.9	2.7	93.4	706	1057	93208	0.7	1.1	98.1
Rock3x3A	99553	0.002	0.445	88449	947	44	2677	2824	81957	1.1	0.0	3.0	3.2	92.7	13064	8022	57661	16.6	10.2	73.2
Rock3x4A	99511	0.008	0.481	97744	1041	43	3101	3472	90087	1.1	0.0	3.2	3.6	92.2	1071	7478	78989	1.2	8.5	90.2
Rock3x5A	99586	0.005	0.409	93290	834	10	2569	3299	86578	0.9	0.0	2.8	3.5	92.8	5048	477	77810	6.1	0.6	93.4
Rock3x6A	99567	0.006	0.427	99107	825	48	2394	2794	93046	0.8	0.0	2.4	2.8	93.9	1567	4983	83184	1.7	5.6	92.7
Rock3x7A	98701	0.087	1212	103386	1016	322	3169	3460	95419	1.0	0.3	3.1	3.3	92.3	1164	2846	89756	1.2	3.0	95.7
Rock3x8A	99394	0.018	0.588	80685	630	87	2071	2601	75296	0.8	0.1	2.6	3.2	93.3	3167	5960	60275	4.6	8.6	86.8
Rock3x9A	84008	1890	14102	91178	1189	10231	3304	2315	74139	1.3	11.2	3.6	2.5	81.3	5193	7811	60224	7.1	10.7	82.2
Soil1x10A	99467	0.005	0.527	90707	1068	31	2667	2400	84541	1.2	0.0	2.9	2.6	93.2	656	150	79469	0.8	0.2	99.0
Soil1x11A	99636	0.002	0.362	89509	844	9	2518	2796	83342	0.9	0.0	2.8	3.1	93.1	4127	8992	64642	5.3	11.6	83.1
Soil1x12A	99713	0.002	0.284	96749	1053	12	2958	3001	89725	1.1	0.0	3.1	3.1	92.7	7807	15165	60837	9.3	18.1	72.6
Soil1x13A	98530	0.040	1430	110803	1086	1150	3594	3007	101966	1.0	1.0	3.2	2.7	92.0	2219	11650	83452	2.3	12.0	85.7
Soil1x14A	99602	0.007	0.390	106715	894	102	2970	2873	99876	0.8	0.1	2.8	2.7	93.6	2418	4045	85646	2.6	4.4	93.0
Soil1x15A	99604	0.010	0.386	99521	917	124	2494	2724	93262	0.9	0.1	2.5	2.7	93.7	1509	18992	68951	1.7	21.2	77.1
Soil1x16A	99517	0.004	0.480	112051	1360	68	3723	3277	103623	1.2	0.1	3.3	2.9	92.5	3157	8178	82433	3.4	8.7	87.9
Soil1x17A	99594	0.019	0.387	96008	956	147	2743	2767	89395	1.0	0.2	2.9	2.9	93.1	947	8330	74757	1.1	9.9	89.0
Soil1x18A	99411	0.025	0.564	112217	1068	204	3353	3227	104365	1.0	0.2	3.0	2.9	93.0	3199	5323	89216	3.3	5.4	91.3
Soil1x19A	98379	0.186	1435	103259	957	1662	2964	2790	94886	0.9	1.6	2.9	2.7	91.9	689	3878	83814	0.8	4.4	94.8
Soil1x1A	99550	0.002	0.447	125955	1367	29	4759	3781	116019	1.1	0.0	3.8	3.0	92.1	2505	6386	101024	2.3	5.8	91.9
Soil1x20A	99529	0.004	0.467	106116	1017	111	3168	3040	98780	1.0	0.1	3.0	2.9	93.1	818	6353	86579	0.9	6.8	92.4
Soil1x4A	99346	0.010	0.644	103588	1033	101	3471	3032	95951	1.0	0.1	3.4	2.9	92.6	696	870	89703	0.8	1.0	98.3
Soil1x6A	99672	0.003	0.325	106607	1095	10	3147	3728	98627	1.0	0.0	3.0	3.5	92.5	1718	17538	73540	1.9	18.9	79.2
Soil1x7A	99553	0.005	0.442	83968	946	43	3115	2471	77393	1.1	0.1	3.7	2.9	92.2	834	778	70738	1.2	1.1	97.8
Soil2x10A	97930	0.300	1770	87524	1629	6801	2385	2135	74574	1.9	7.8	2.7	2.4	85.2	1399	2638	69426	1.9	3.6	94.5
Soil2x11A	99172	0.058	0.770	86545	961	1746	2523	2380	78935	1.1	2.0	2.9	2.8	91.2	434	751	76922	0.6	1.0	98.5
Soil2x12A	99600	0.007	0.393	101582	1051	68	3254	3196	94013	1.0	0.1	3.2	3.1	92.5	1253	15091	73809	1.4	16.7	81.9
Soil2x13A	98110	0.087	1803	88462	1644	4187	2479	2444	77708	1.9	4.7	2.8	2.8	87.8	698	2304	74064	0.9	3.0	96.1
Soil2x14A	90380	1174	8446	101209	2012	10286	3080	2992	82839	2.0	10.2	3.0	3.0	81.8	2378	2420	76448	2.9	3.0	94.1
Soil2x15A	99742	0.000	0.258	91592	925	83	2651	2874	85059	1.0	0.1	2.9	3.1	92.9	4944	3960	69898	6.3	5.0	88.7
Soil2x16A	98363	0.238	1399	97654	2309	3095	4409	2678	85163	2.4	3.2	4.5	2.7	87.2	1141	4872	78795	1.3	5.7	92.9
Soil2x17A	98576	0.071	1353	82177	1414	4006	2328	2171	72258	1.7	4.9	2.8	2.6	87.9	2228	605	68534	3.1	0.8	96.0
Soil2x18A	98610	0.073	1317	102632	2084	5658	2853	2437	89600	2.0	5.5	2.8	2.4	87.3	719	1396	85842	0.8	1.6	97.6
Soil2x19A	99102	0.058	0.840	104271	1077	8107	2589	2416	90082	1.0	7.8	2.5	2.3	86.4	559	812	83452	0.7	1.0	98.4
Soil2x1A	99576	0.008	0.416	89700	890	15	2910	3197	82688	1.0	0.0	3.2	3.6	92.2	18098	13387	46953	23.1	17.1	59.9
Soil2x20A	99230	0.059	0.711	100717	901	232	2921	2621	94042	0.9	0.2	2.9	2.6	93.4	3167	1535	81976	3.7	1.8	94.6
Soil2x4A	96903	0.842	2255	105153	1291	7728	3400	2490	90244	1.2	7.3	3.2	2.4	85.8	1015	1309	86355	1.1	1.5	97.4
Soil2x5A	99194	0.003	0.804	108129	1507	29	7433	3272	95888	1.4	0.0	6.9	3.0	88.7	7499	27367	54519	8.4	30.6	61.0
Soil2x6A	88524	4121	7355	106740	1752	13395	3602	2497	85494	1.6	12.5	3.4	2.3	80.1	1400	12703	70411	1.7	15.0	83.3
Soil2x7A	99707	0.003	0.291	108038	987	29	3054	3143	100825	0.9	0.0	2.8	2.9	93.3	1183	4444	88231	1.3	4.7	94.0
Soil2x8A	98111	0.263	1626	110793	1864	5632	3443	3074	96780	1.7	5.1	3.1	2.8	87.4	1199	7660	86951	1.3	8.0	90.8
Soil2x9A	98097	0.411	1492	95397	1687	4488	2933	2587	83702	1.8	4.7	3.1	2.7	87.7	1370	1225	80276	1.7	1.5	96.9
Soil3x10A	97559	0.367	2074	105790	1537	8179	3505	3202	89367	1.5	7.7	3.3	3.0	84.5	517	2069	84712	0.6	2.4	97.0
Soil3x11A	97560	0.103	2337	104217	1276	3815	3156	2694	93276	1.2	3.7	3.0	2.6	89.5	625	4644	84022	0.7	5.2	94.1
Soil3x12A	97162	0.235	2603	93946	1297	4580	2881	2464	82724	1.4	4.9	3.1	2.6	88.1	1015	1195	79243	1.2	1.5	97.3
Soil3x13A	84986	1158	13856	95876	1765	11111	4298	2456	76246	1.8	11.6	4.5	2.6	79.5	286	586	74294	0.4	0.8	98.8
Soil3x14A	70278	3261	26461	90366	1823	22468	3352	2061	60662	2.0	24.9	3.7	2.3	67.1	470	1276	58608	0.8	2.1	97.1
Soil3x15A	80461	1880	17659	101928	1709	19234	2723	2405	75857	1.7	18.9	2.7	2.4	74.4	2922	3055	68508	3.9	4.1	92.0
Soil3x16A	75241	2233	22526	103375	1772	21800	3719	2298	73786	1.7	21.1	3.6	2.2	71.4	703	1937	69262	1.0	2.7	96.3
Soil3x17A	91541	0.619	7840	98500	1318	6970	3309	2477	84426	1.3	7.1	3.4	2.5	85.7	1295	2054	77316	1.6	2.5	95.8
Soil3x18A	97568	0.165	2267	118750	1318	7239	3175	3016	104002	1.1	6.1	2.7	2.5	87.6	771	665	97898	0.8	0.7	98.6
Soil3x19A	94973	0.336	4690	99398	1335	5329	2689	2596	87449	1.3	5.4	2.7	2.6	88.0	807	1455	82739	0.9	1.7	97.3
Soil3x1A	85821	1049	13130	91951	1416	9285	2705	2324	76221	1.5	10.1	2.9	2.5	82.9	313	2175	72131	0.4	2.9	96.7
Soil3x20A	91844	0.743	7413	110782	1852	13854	3328	3001	88747	1.7	12.5	3.0	2.7	80.1	818	1144	84904	0.9	1.3	97.7
Soil3x3A	90708	0.712	8580	102291	1055	7562	2680	2389	88605	1.0	7.4	2.6	2.3	86.6	436	301	84591	0.5	0.4	99.1
Soil3x4A	98276	0.117	1607	119169	2012	6145	4352	3267	103393	1.7	5.2	3.7	2.7	86.8	561	6281	95248	0.5	6.2	93.3
Soil3x5A	99493	0.014	0.493	94048	966	137	2908	2609	87428	1.0	0.1	3.1	2.8	93.0	606	681	81644	0.7	0.8	98.4
Soil3x6A	97089	0.427	2484	106659	2798	9264	3209	2863	88525	2.6	8.7	3.0	2.7	83.0	154	503	87510	0.2	0.6	99.3
Soil3x7A	99657	0.006	0.337	106596	969	35	2938	3028	99626	0.9	0.0	2.8	2.8	93.5	694	2300	90451	0.7	2.5	96.8
Soil3x8A	98490	0.155	1355	109717	1581	5247	3097	2795	96997	1.4	4.8	2.8	2.5	88.4	337	1476	93537	0.4	1.5	98.1
Soil3x9A	98450	0.149	1401	106496	1661	4942	3107	2883	93903	1.6	4.6	2.9	2.7	88.2	461	1732	90395	0.5	1.9	97.6
Analysis of Amplicon Sequence Variants (ASVs)
sample	cutadapt.pairs_in	cutadapt.read1_match	cutadapt.read2_match	cutadapt.pairs_passed	filter.input	filter.filtered	infer.forward_derep_sum	infer.reverse_derep_sum	infer.forward_denoised	infer.reverse_denoised	infer.merged	infer.tabled	chimera.input_reads	chimera.nonchimera_reads	chimera.input_variants	chimera.nonchimera_variants
Rock2x10A	90543	87833	88211	87649	87649	86820	86820	86820	86820	86820	84580	84580	84580	76927	75	26
Rock2x11A	106530	102992	103482	102714	102714	100296	100296	100296	100296	100296	98238	98238	98238	94100	48	22
Rock2x12A	117847	113535	114288	113195	113195	106945	106945	106945	106945	106945	103073	103073	103073	95461	137	48
Rock2x13A	135471	132455	133012	132137	132137	129225	129225	129225	129225	129225	124253	124253	124253	113491	203	83
Rock2x14A	107805	105147	105924	104898	104898	101705	101705	101705	101705	101705	97872	97872	97872	93054	195	136
Rock2x15A	101774	97975	98557	97606	97606	94310	94310	94310	94310	94310	91668	91668	91668	88713	128	76
Rock2x16A	105169	102081	102482	101824	101824	100600	100600	100600	100600	100600	96498	96498	96498	91438	144	49
Rock2x17A	104412	101362	101867	101133	101133	99823	99823	99823	99823	99823	96434	96434	96434	94492	73	47
Rock2x18A	121810	117562	118134	117251	117251	114530	114530	114530	114530	114530	110314	110314	110314	104251	177	92
Rock2x19A	87481	85368	85824	85164	85164	84299	84299	84299	84299	84299	82785	82785	82785	82396	25	15
Rock2x2A	94538	92451	92811	92268	92268	91389	91389	91389	91389	91389	89330	89330	89330	87931	45	20
Rock2x4A	99854	97500	97887	97273	97273	96614	96614	96614	96614	96614	94305	94305	94305	75855	73	24
Rock2x5A	99070	96787	97150	96520	96520	95336	95336	95336	95336	95336	91208	91208	91208	83394	134	44
Rock2x6A	97894	95638	96038	95430	95430	94398	94398	94398	94398	94398	90052	90052	90052	80132	147	39
Rock2x7A	119770	117039	117521	116737	116737	111118	111118	111118	111118	111118	105759	105759	105759	97169	223	113
Rock2x8A	116058	112147	112774	111896	111896	110868	110868	110868	110868	110868	107287	107287	107287	101860	80	31
Rock2x9A	99141	96932	97278	96682	96682	93912	93912	93912	93912	93912	90059	90059	90059	82942	214	87
Rock3x10A	99496	96657	97116	96286	96286	94842	94842	94842	94842	94842	89948	89948	89948	81039	216	80
Rock3x11A	118221	115269	115858	114984	114984	113757	113757	113757	113757	113757	110600	110600	110600	107401	112	54
Rock3x12A	92447	89483	89866	89209	89209	87345	87345	87345	87345	87345	85099	85099	85099	80818	93	60
Rock3x13A	97497	95010	95495	94732	94732	91785	91785	91785	91785	91785	88416	88416	88416	84525	181	102
Rock3x14A	102396	99642	100343	99412	99412	96389	96389	96389	96389	96389	92797	92797	92797	88183	177	118
Rock3x15A	105689	103182	103651	102928	102928	101315	101315	101315	101315	101315	97492	97492	97492	91065	158	67
Rock3x16A	82163	80276	80640	80126	80126	79380	79380	79380	79380	79380	76351	76351	76351	73564	101	47
Rock3x17A	89559	86797	87259	86597	86597	84859	84859	84859	84859	84859	81712	81712	81712	79764	123	66
Rock3x18A	95467	92755	93337	92557	92557	90798	90798	90798	90798	90798	87808	87808	87808	83496	153	77
Rock3x19A	85996	84072	84413	83881	83881	83192	83192	83192	83192	83192	81191	81191	81191	79055	42	19
Rock3x1A	94237	91683	92118	91454	91454	90511	90511	90511	90511	90511	88356	88356	88356	85795	53	22
Rock3x20A	103448	101058	101403	100750	100750	99719	99719	99719	99719	99719	97476	97476	97476	94821	64	38
Rock3x3A	88846	86542	86790	86282	86282	85559	85559	85559	85559	85559	83022	83022	83022	76789	112	45
Rock3x4A	98224	95378	95656	95057	95057	94212	94212	94212	94212	94212	91073	91073	91073	80939	88	29
Rock3x5A	93678	91538	91788	91258	91258	90610	90610	90610	90610	90610	88035	88035	88035	76991	75	24
Rock3x6A	99538	97599	97859	97338	97338	96578	96578	96578	96578	96578	93692	93692	93692	84722	94	32
Rock3x7A	104747	101845	102243	101598	101598	99600	99600	99600	99600	99600	96867	96867	96867	94098	56	28
Rock3x8A	81177	79436	79740	79276	79276	78434	78434	78434	78434	78434	75280	75280	75280	67925	118	38
Rock3x9A	108535	103458	103659	102383	102383	76324	76324	76324	76324	76324	74376	74376	74376	69694	66	57
Soil1x10A	91193	88780	89089	88532	88532	87717	87717	87717	87717	87717	85421	85421	85421	80545	83	15
Soil1x11A	89836	87830	88176	87575	87575	86945	86945	86945	86945	86945	83577	83577	83577	77765	107	39
Soil1x12A	97027	94644	95036	94389	94389	93633	93633	93633	93633	93633	89247	89247	89247	78272	123	41
Soil1x13A	112456	109479	110040	109206	109206	105876	105876	105876	105876	105876	102972	102972	102972	98591	118	48
Soil1x14A	107141	104843	105349	104638	104638	103680	103680	103680	103680	103680	99553	99553	99553	94125	145	54
Soil1x15A	99917	97998	98430	97775	97775	96799	96799	96799	96799	96799	93705	93705	93705	88642	96	37
Soil1x16A	112595	109336	109714	109031	109031	107956	107956	107956	107956	107956	102480	102480	102480	95149	175	51
Soil1x17A	96399	94130	94516	93890	93890	92896	92896	92896	92896	92896	89776	89776	89776	85323	113	40
Soil1x18A	112882	110251	110675	109896	109896	108492	108492	108492	108492	108492	104869	104869	104869	97627	136	60
Soil1x19A	104960	102475	103043	102240	102240	98495	98495	98495	98495	98495	95204	95204	95204	89011	120	50
Soil1x1A	126524	122101	122731	121794	121794	120828	120828	120828	120828	120828	116811	116811	116811	109967	137	35
Soil1x20A	106618	104073	104499	103804	103804	102806	102806	102806	102806	102806	99039	99039	99039	93987	103	41
Soil1x4A	104270	101185	101640	100877	100877	99930	99930	99930	99930	99930	97708	97708	97708	92886	86	20
Soil1x6A	106958	104348	104754	104036	104036	103317	103317	103317	103317	103317	99570	99570	99570	92691	127	32
Soil1x7A	84345	81415	81786	81191	81191	80559	80559	80559	80559	80559	77378	77378	77378	71269	102	30
Soil2x10A	89374	87126	87630	86870	86870	60649	60649	60649	60649	60649	58363	58363	58363	58191	272	264
Soil2x11A	87268	85177	85542	84959	84959	80251	80251	80251	80251	80251	79191	79191	79191	78987	116	109
Soil2x12A	101990	99304	99693	98988	98988	98071	98071	98071	98071	98071	94377	94377	94377	87929	83	33
Soil2x13A	90166	88157	88498	87884	87884	66476	66476	66476	66476	66476	64837	64837	64837	64760	223	221
Soil2x14A	111982	108179	108987	107648	107648	72742	72742	72742	72742	72742	68196	68196	68196	67363	268	248
Soil2x15A	91829	89746	90166	89537	89537	88646	88646	88646	88646	88646	85432	85432	85432	74084	135	49
Soil2x16A	99279	94713	95172	94276	94276	70508	70508	70508	70508	70508	67536	67536	67536	67536	219	219
Soil2x17A	83364	81480	81854	81282	81282	62455	62455	62455	62455	62455	58436	58436	58436	58294	256	249
Soil2x18A	104079	101658	102069	101351	101351	64194	64194	64194	64194	64194	62405	62405	62405	62183	237	225
Soil2x19A	105216	103030	103430	102790	102790	86909	86909	86909	86909	86909	84326	84326	84326	81935	206	140
Soil2x1A	90082	87707	88146	87442	87442	86778	86778	86778	86778	86778	83782	83782	83782	77170	98	42
Soil2x20A	101499	99070	99442	98770	98770	97420	97420	97420	97420	97420	93689	93689	93689	89170	129	56
Soil2x4A	108514	104863	105667	104328	104328	90497	90497	90497	90497	90497	88404	88404	88404	87000	189	166
Soil2x5A	109008	101313	101788	100872	100872	100069	100069	100069	100069	100069	96017	96017	96017	85306	165	56
Soil2x6A	120578	112765	115881	111638	111638	74857	74857	74857	74857	74857	72734	72734	72734	72111	169	163
Soil2x7A	108356	105971	106417	105709	105709	104865	104865	104865	104865	104865	100826	100826	100826	89021	100	35
Soil2x8A	112926	109725	110382	109413	109413	84024	84024	84024	84024	84024	82114	82114	82114	81989	215	203
Soil2x9A	97248	94378	94994	94056	94056	76358	76358	76358	76358	76358	74511	74511	74511	74390	223	216
Soil3x10A	108437	105164	105782	104791	104791	89599	89599	89599	89599	89599	87296	87296	87296	86208	272	245
Soil3x11A	106824	104119	104624	103853	103853	88497	88497	88497	88497	88497	86226	86226	86226	84765	210	182
Soil3x12A	96690	94066	94519	93730	93730	81613	81613	81613	81613	81613	79651	79651	79651	78939	199	193
Soil3x13A	112814	107014	108317	106463	106463	74789	74789	74789	74789	74789	73246	73246	73246	72663	182	170
Soil3x14A	128583	120761	123873	119562	119562	58536	58536	58536	58536	58536	56248	56248	56248	56212	221	218
Soil3x15A	126680	121761	123781	120997	120997	73164	73164	73164	73164	73164	70444	70444	70444	70041	285	272
Soil3x16A	137392	130680	132458	129143	129143	73462	73462	73462	73462	73462	71435	71435	71435	71259	227	215
Soil3x17A	107602	103984	104755	103533	103533	83178	83178	83178	83178	83178	80858	80858	80858	78528	229	174
Soil3x18A	121710	118938	119428	118595	118595	103344	103344	103344	103344	103344	100602	100602	100602	97594	158	96
Soil3x19A	104659	102152	102593	101699	101699	87507	87507	87507	87507	87507	85441	85441	85441	84443	215	191
Soil3x1A	107143	103584	104689	103052	103052	75358	75358	75358	75358	75358	73667	73667	73667	73264	209	195
Soil3x20A	120620	116930	117857	116334	116334	82199	82199	82199	82199	82199	79295	79295	79295	78609	292	266
Soil3x3A	112770	109727	110550	109279	109279	91286	91286	91286	91286	91286	89432	89432	89432	87734	150	98
Soil3x4A	121260	117331	117993	116983	116983	98514	98514	98514	98514	98514	95232	95232	95232	94847	286	274
Soil3x5A	94527	91964	92351	91743	91743	90757	90757	90757	90757	90757	88166	88166	88166	85165	101	43
Soil3x6A	109857	106809	107579	106424	106424	59825	59825	59825	59825	59825	56050	56050	56050	55958	397	395
Soil3x7A	106963	104718	105030	104406	104406	103617	103617	103617	103617	103617	101076	101076	101076	95358	84	32
Soil3x8A	111399	108654	109158	108366	108366	95081	95081	95081	95081	95081	92524	92524	92524	91838	289	274
Soil3x9A	108173	105602	106009	105254	105254	90507	90507	90507	90507	90507	86934	86934	86934	86536	327	317

## Sheet: Fungi
Analysis of Operational Taxonomic Units (OTUs)
PIPITS-prep output summary
Number of reads: 12831030
Number of joined reads: 9074027
Number of quality filtered reads: 9053732
Number of prepped sequences: 9053732
ITSx run started at Thu Jan 11 06:15:56 2018.
-----------------------------------------------------------------
Number of sequences in input file:	2104607
Sequences detected as ITS by ITSx:	1867596
On main strand:	1867595
On complementary strand:	1
Sequences detected as chimeric by ITSx:	29
ITS sequences by preliminary origin:
Alveolates:	0
Amoebozoa:	0
Bacillariophyta:	0
Brown algae:	0
Bryophytes:	0
Euglenozoa:	0
Eustigmatophytes:	0
Fungi:	1867596
Green algae:	0
Liverworts:	0
Metazoa:	0
Microsporidia:	0
Oomycetes:	0
Prymnesiophytes:	0
Raphidophytes:	0
Red algae:	0
Rhizaria:	0
Synurophyceae:	0
Tracheophyta:	0
-----------------------------------------------------------------
ITSx run finished at Sun Jan 14 01:02:02 2018.
PIPITS-funits output summary
Number of input sequences: 9053732
Number of sequences with ITS subregion: 8274515
PIPITS-process output summary
No.of reads used to generate OTU table: 8156674
Number of OTUs: 4828
Number of phylotypes: 524
Number of samples: 114
Analysis of Amplicon Sequence Variants (ASVs)
sample	filter.input	filter.filtered	infer.derep_sum	infer.denoised	infer.tabled	chimera.input_reads	chimera.nonchimera_reads	chimera.input_variants	chimera.nonchimera_variants
Rock1x10H	91684	90736	90736	90736	90736	90736	90736	22	22
Rock1x11H	106169	105216	105216	105216	105216	105216	105216	16	16
Rock1x12H	22960	22768	22768	22768	22768	22768	22768	13	13
Rock1x13H	97136	96170	96170	96170	96170	96170	96170	8	8
Rock1x16H	104209	102531	102531	102531	102531	102531	102531	7	7
Rock1x17H	149	107	107	107	107	107	107	5	5
Rock1x18H	115	94	94	94	94	94	94	7	7
Rock1x19H	188	137	137	137	137	137	137	10	10
Rock1x1H	1299	1203	1203	1203	1203	1203	1203	12	12
Rock1x20H	76231	39365	39365	39365	39365	39365	37870	12	11
Rock1x2H	46629	46350	46350	46350	46350	46350	46350	19	19
Rock1x4H	92950	91850	91850	91850	91850	91850	91850	11	11
Rock1x8H	67012	66772	66772	66772	66772	66772	66772	14	14
Rock1x9H	386	132	132	132	132	132	132	9	9
Rock2x10H	82229	80803	80803	80803	80803	80803	80489	77	69
Rock2x11H	76382	75539	75539	75539	75539	75539	73909	27	20
Rock2x12H	1714	1522	1522	1522	1522	1522	1522	19	19
Rock2x13H	78616	77606	77606	77606	77606	77606	77449	21	18
Rock2x14H	99803	98512	98512	98512	98512	98512	96331	27	23
Rock2x15H	92471	90904	90904	90904	90904	90904	90626	34	23
Rock2x16H	83805	81088	81088	81088	81088	81088	79629	78	72
Rock2x17H	78666	77482	77482	77482	77482	77482	77364	49	42
Rock2x18H	80727	79592	79592	79592	79592	79592	79359	76	69
Rock2x19H	88782	87463	87463	87463	87463	87463	86422	60	49
Rock2x1H	89213	58291	58291	58291	58291	58291	58229	26	23
Rock2x20H	79947	78872	78872	78872	78872	78872	73773	69	52
Rock2x2H	71937	60586	60586	60586	60586	60586	60434	28	25
Rock2x3H	90810	89817	89817	89817	89817	89817	89201	16	14
Rock2x4H	77795	75289	75289	75289	75289	75289	75274	34	33
Rock2x5H	658	601	601	601	601	601	601	15	15
Rock2x6H	47664	47142	47142	47142	47142	47142	47142	9	9
Rock2x7H	72845	72255	72255	72255	72255	72255	72220	17	16
Rock2x8H	105777	102260	102260	102260	102260	102260	94282	137	105
Rock2x9H	2235	2152	2152	2152	2152	2152	2152	10	10
Rock3x10H	439	268	268	268	268	268	268	17	17
Rock3x11H	116271	114630	114630	114630	114630	114630	114630	45	45
Rock3x12H	84986	83872	83872	83872	83872	83872	81043	83	70
Rock3x13H	96009	94704	94704	94704	94704	94704	94529	53	48
Rock3x14H	48161	45561	45561	45561	45561	45561	45555	35	34
Rock3x15H	84181	83019	83019	83019	83019	83019	83019	27	27
Rock3x16H	106810	105279	105279	105279	105279	105279	105185	101	98
Rock3x17H	92032	66450	66450	66450	66450	66450	66153	24	22
Rock3x18H	191	122	122	122	122	122	122	10	10
Rock3x19H	91855	90466	90466	90466	90466	90466	90277	69	63
Rock3x1H	77975	76569	76569	76569	76569	76569	76260	78	71
Rock3x20H	93814	92626	92626	92626	92626	92626	90321	78	64
Rock3x2H	28433	28039	28039	28039	28039	28039	27442	100	89
Rock3x3H	85506	84558	84558	84558	84558	84558	84545	66	65
Rock3x4H	64523	63537	63537	63537	63537	63537	63333	93	79
Rock3x5H	88768	87663	87663	87663	87663	87663	86036	67	53
Rock3x6H	87940	86927	86927	86927	86927	86927	85675	32	28
Rock3x7H	111026	109517	109517	109517	109517	109517	108508	70	56
Rock3x8H	104800	103178	103178	103178	103178	103178	102905	79	69
Rock3x9H	124682	121703	121703	121703	121703	121703	121683	78	76
Soil1x10H	59897	59319	59319	59319	59319	59319	58029	89	88
Soil1x11H	30893	29825	29825	29825	29825	29825	29823	74	73
Soil1x12H	83739	82725	82725	82725	82725	82725	82250	141	130
Soil1x13H	26566	25425	25425	25425	25425	25425	25414	155	154
Soil1x14H	97719	92899	92899	92899	92899	92899	92699	179	172
Soil1x15H	101933	98301	98301	98301	98301	98301	97882	175	163
Soil1x16H	83687	81383	81383	81383	81383	81383	81177	240	234
Soil1x17H	55574	53861	53861	53861	53861	53861	53786	247	243
Soil1x18H	90859	89763	89763	89763	89763	89763	89748	149	148
Soil1x19H	102226	100745	100745	100745	100745	100745	100324	148	143
Soil1x1H	24913	24413	24413	24413	24413	24413	24376	110	108
Soil1x20H	81388	79250	79250	79250	79250	79250	70201	198	190
Soil1x2H	47495	46566	46566	46566	46566	46566	46045	165	158
Soil1x3H	97574	53126	53126	53126	53126	53126	50533	156	147
Soil1x4H	108536	80738	80738	80738	80738	80738	78342	114	104
Soil1x5H	121703	119120	119120	119120	119120	119120	118120	111	103
Soil1x6H	5837	5756	5756	5756	5756	5756	5756	20	20
Soil1x7H	110527	108915	108915	108915	108915	108915	108709	105	103
Soil1x8H	83413	80597	80597	80597	80597	80597	79820	140	123
Soil1x9H	94684	93963	93963	93963	93963	93963	93513	30	28
Soil2x10H	68191	67287	67287	67287	67287	67287	61732	141	136
Soil2x11H	60676	59698	59698	59698	59698	59698	59420	159	153
Soil2x12H	46464	45594	45594	45594	45594	45594	45490	173	169
Soil2x13H	88519	71157	71157	71157	71157	71157	68768	140	138
Soil2x14H	63424	41203	41203	41203	41203	41203	40914	276	271
Soil2x15H	40900	37224	37224	37224	37224	37224	36364	189	182
Soil2x16H	87772	86827	86827	86827	86827	86827	86827	57	57
Soil2x17H	99189	22653	22653	22653	22653	22653	22653	133	133
Soil2x18H	97025	84967	84967	84967	84967	84967	82265	146	140
Soil2x19H	114740	111076	111076	111076	111076	111076	111063	94	93
Soil2x1H	62659	61229	61229	61229	61229	61229	59928	232	213
Soil2x20H	97910	96598	96598	96598	96598	96598	84013	103	99
Soil2x2H	86572	24936	24936	24936	24936	24936	24854	137	135
Soil2x3H	67336	20290	20290	20290	20290	20290	20166	174	171
Soil2x4H	64793	62124	62124	62124	62124	62124	62000	227	218
Soil2x5H	43954	40920	40920	40920	40920	40920	40641	160	156
Soil2x6H	96977	96072	96072	96072	96072	96072	96072	70	70
Soil2x7H	91433	90376	90376	90376	90376	90376	87312	108	104
Soil2x8H	57386	56117	56117	56117	56117	56117	54515	204	190
Soil2x9H	71026	67774	67774	67774	67774	67774	66484	246	233
Soil3x10H	38596	37968	37968	37968	37968	37968	37780	167	154
Soil3x11H	27327	23583	23583	23583	23583	23583	23263	181	170
Soil3x12H	47147	45487	45487	45487	45487	45487	44882	165	158
Soil3x13H	58782	56861	56861	56861	56861	56861	56793	170	166
Soil3x14H	35261	34501	34501	34501	34501	34501	34170	175	169
Soil3x15H	68673	64107	64107	64107	64107	64107	64038	216	210
Soil3x16H	42668	40336	40336	40336	40336	40336	40179	224	218
Soil3x17H	55220	53859	53859	53859	53859	53859	53674	278	269
Soil3x18H	101416	99788	99788	99788	99788	99788	99749	84	81
Soil3x19H	64503	63220	63220	63220	63220	63220	62659	193	177
Soil3x1H	43058	34978	34978	34978	34978	34978	34541	222	211
Soil3x20H	69185	67610	67610	67610	67610	67610	67360	201	196
Soil3x2H	78168	67743	67743	67743	67743	67743	67379	108	97
Soil3x3H	54481	53506	53506	53506	53506	53506	49660	170	152
Soil3x4H	78806	77546	77546	77546	77546	77546	76823	171	153
Soil3x5H	74520	71952	71952	71952	71952	71952	71766	168	160
Soil3x6H	70861	67281	67281	67281	67281	67281	66792	194	177
Soil3x7H	63723	62251	62251	62251	62251	62251	60977	151	127
Soil3x8H	37759	35983	35983	35983	35983	35983	35462	229	218
Soil3x9H	44461	42942	42942	42942	42942	42942	42413	253	242
